# Supplementary material for: FOXD1 Is a Transcription Factor Important for Uveal Melanocyte Development and Associated with High-Risk Uveal Melanoma
Source: Cancers (Basel). 2022 Jul 28;14(15):3668. doi: 10.3390/cancers14153668 (PMC9367502; doi:10.3390/cancers14153668)
Supplement: Supplementary file 1 [file cancers-14-03668-s001.zip]

Archive with 2 entries (2 files):
- UM in silico FOXD1 supplementary rebuttal v5.pdf
- UM in silico FOXD1 supplementary tables FINAL.xlsx
